# Supplementary material for: Integrated metabolome analysis reveals novel connections between maternal fecal metabolome and the neonatal blood metabolome in women with gestational diabetes mellitus
Source: Sci Rep. 2020 Feb 27;10:3660. doi: 10.1038/s41598-020-60540-2 (PMC7046769; doi:10.1038/s41598-020-60540-2)
Supplement: Supplementary file 2 — Supplementary Table S1 [file 41598_2020_60540_MOESM2_ESM.xls]

## Sheet: Sheet1
Table S1. Abuncances of metabolites (μmol/L) in targeted metabolomic profing of the neonatal blood metabolome
Sample	T74	T124	T84	G85	J79	Z79	D107	D129	T113	D91	D86	Z72	D57	G79	T129	Z87	Z74	T66	Z66
Group	Control	Control	Control	Control	Control	Control	Control	Control	Control	Control	Control	Control	Control	Control	Control	Control	Control	Control	GDM
Alanine	208.96	233.88	216.21	238.77	248.98	161.82	169.86	170.57	232.83	176.49	236.23	243.86	239.77	209.36	196.95	255.96	299.68	195.78	150.32
Valine	120.98	112.07	102.02	133.96	111.52	105.06	102	101.96	114.05	104.42	123.18	139.98	138.17	132.09	125.67	117.78	109.58	121.36	92.89
Ornithine	103.22	152.16	61.69	111.12	155.02	89.44	114.54	60.86	104.04	140.49	126.83	146.84	128.35	104.22	114.78	141.1	178.05	113.08	89.86
Arginine	2.79	8.7	3.89	6.05	2.12	5.67	2.15	1.01	11.07	4.14	7.95	3.82	1.93	6.44	5.45	4.3	10.42	4.94	8.2
Leucine	152.85	152.62	138.72	177.64	156.35	119.24	133.79	120.98	116.6	129.8	153.45	161.11	170.61	171.85	167.42	136.94	116.66	129.6	103.66
Methionine	19.03	17.17	15.11	18.74	16.12	13.4	18.23	15.94	19.18	15.11	16.75	16.96	20.56	17.66	20.97	13	16.3	16.37	14.29
Phenylalanine	45.36	41.69	41.4	49.92	48.16	40.91	49.97	43.68	50.03	38.57	41.06	47.93	59.71	45.1	45.34	55.17	50.33	52.91	33.91
Tyrosine	101.9	74.71	110.24	110.76	75.74	106.43	73.36	87.24	105.21	83.96	74.36	166.15	63.6	66.22	70.76	116.12	90.35	98.71	59.93
Citrulline	9.02	10.75	9.75	11.82	12.58	12.13	9.39	8.75	9.81	10.74	10.42	9.01	14.44	7.78	9.43	13.28	12.49	9.36	7.57
Glycine	508.79	365.3	363.6	408.42	535.96	440.98	421.74	326.24	379.32	292.61	381.42	489.55	435.92	363.04	415.73	530.73	513.99	511.55	351.21
Proline	141.38	148.76	119.01	156.27	171.16	119.56	112.57	102.12	131.17	122.12	154.66	184.14	152.84	178.55	145.13	148.44	190.78	131.99	113.12
Carnitine	14.5	27.03	21.11	19.26	24.82	10.76	22.78	19.37	14.41	15.71	21.96	20.67	12.89	21.21	22.57	18.75	17.86	14.94	17.6
Acetylcarnitine	14.77	23.67	18.03	21.22	20.63	10.93	23.73	20.07	19.31	15.38	23.72	15.53	14.93	15.38	14.86	15.38	16.3	21.82	16.11
Propionylcarnitine	1.28	2.14	2.14	1.4	0.97	1.59	3.01	1.77	1.77	0.83	0.9	1.55	1.42	1.34	3.48	0.98	0.86	2.38	1.55
Malonylcarnitine	0.1	0.06	0.09	0.19	0.1	0.06	0.15	0.12	0.15	0.08	0.09	0.08	0.08	0.05	0.05	0.13	0.1	0.18	0.07
Butyrylcarnitine	0.12	0.19	0.27	0.16	0.18	0.23	0.18	0.18	0.18	0.09	0.15	0.15	0.11	0.11	0.18	0.14	0.31	0.16	0.13
Methylmalonylcarnitine	0.12	0.2	0.18	0.16	0.24	0.11	0.17	0.2	0.16	0.11	0.15	0.18	0.15	0.13	0.11	0.19	0.14	0.19	0.11
Isovalerylcarnitine	0.07	0.11	0.14	0.08	0.08	0.12	0.12	0.1	0.08	0.05	0.09	0.09	0.09	0.12	0.13	0.09	0.13	0.09	0.08
Tiglylcarnitine	0.01	0.01	0.01	0.01	0.01	0.01	0.01	0.01	0.01	0.01	0.01	0.01	0.01	0.01	0.01	0.01	0.01	0.01	0.01
Glutaroylcarnitine	0.12	0.13	0.09	0.14	0.09	0.09	0.1	0.15	0.13	0.08	0.12	0.1	0.08	0.07	0.08	0.1	0.11	0.12	0.06
Hexanoylcarnitine	0.04	0.04	0.05	0.05	0.04	0.05	0.04	0.04	0.04	0.03	0.04	0.04	0.02	0.03	0.03	0.03	0.05	0.07	0.03
Adipylcarnitine	0.07	0.04	0.05	0.11	0.06	0.09	0.06	0.09	0.1	0.05	0.06	0.08	0.08	0.07	0.04	0.09	0.08	0.09	0.07
L-Octanoylcarnitine	0.07	0.05	0.06	0.08	0.04	0.05	0.06	0.06	0.07	0.04	0.05	0.05	0.04	0.04	0.05	0.07	0.06	0.09	0.04
Octenoylcarnitine	0.09	0.12	0.07	0.07	0.08	0.07	0.08	0.14	0.1	0.05	0.1	0.12	0.07	0.1	0.08	0.03	0.11	0.09	0.09
Decanoylcarnitine	0.07	0.05	0.07	0.1	0.03	0.04	0.08	0.08	0.11	0.05	0.06	0.05	0.05	0.04	0.05	0.1	0.07	0.13	0.05
Decenoylcarnitine	0.05	0.06	0.06	0.05	0.04	0.04	0.05	0.06	0.06	0.05	0.07	0.09	0.04	0.03	0.05	0.04	0.07	0.09	0.03
Decadienoylcarnitine	0.01	0.01	0.01	0.01	0.01	0.01	0.01	0.01	0.01	0.01	0.01	0.01	0.01	0.01	0.01	0.01	0.01	0.01	0.01
Dodecanoylcarnitine	0.07	0.06	0.08	0.12	0.07	0.06	0.11	0.1	0.13	0.05	0.06	0.06	0.07	0.07	0.06	0.13	0.1	0.19	0.06
Dodecenoylcarnitine	0.05	0.03	0.04	0.08	0.04	0.03	0.06	0.06	0.09	0.03	0.03	0.03	0.04	0.03	0.04	0.07	0.05	0.13	0.04
Tetradecadienoylcarnitine	0.15	0.18	0.2	0.24	0.17	0.17	0.22	0.17	0.14	0.16	0.14	0.17	0.14	0.14	0.17	0.18	0.18	0.27	0.12
Myristoleylcarnitine	0.07	0.05	0.09	0.13	0.06	0.07	0.12	0.09	0.12	0.05	0.05	0.06	0.07	0.05	0.06	0.1	0.09	0.18	0.06
Tetradienylcarnitine	0.02	0.02	0.02	0.02	0.01	0.01	0.02	0.01	0.03	0.01	0.01	0.01	0.01	0.01	0.01	0.02	0.02	0.03	0.01
3-Hydroxy(OH) myristoylcarnitine	0.02	0.01	0.01	0.02	0.01	0.01	0.02	0.01	0.02	0.01	0.01	0.01	0.01	0.01	0.01	0.02	0.01	0.03	0.01
L-Palmitoylcarnitine	2.73	2.85	3.11	4.44	3.7	3.32	3.64	3.66	3.39	2.66	3.56	3.2	2.73	2.06	2.38	3.43	3.41	4.15	2.34
Hexadecenoylcarnitine	0.18	0.13	0.22	0.33	0.16	0.2	0.24	0.2	0.22	0.16	0.17	0.16	0.19	0.13	0.13	0.19	0.21	0.32	0.17
3-Hydroxy(OH) palmitoylcarnitine	0.04	0.04	0.05	0.05	0.05	0.03	0.05	0.04	0.03	0.03	0.04	0.03	0.03	0.03	0.05	0.04	0.04	0.05	0.02
3-hydroxy(OH) palmitoleylcarnitine	0.02	0.01	0.02	0.04	0.02	0.02	0.03	0.02	0.02	0.02	0.02	0.02	0.02	0.01	0.02	0.03	0.03	0.04	0.02
Octadecanoylcarnitine	0.61	0.71	0.79	0.98	1.07	0.92	0.89	0.93	0.8	0.59	0.84	0.81	0.59	0.44	0.62	0.71	0.86	0.88	0.53
Octadecenoylcarnitine	0.95	1.4	1.25	1.43	1.31	1.2	1.38	1.29	1.4	1	1.18	1.08	1.08	1.26	0.94	1.01	1.09	1.47	0.97
Linoleylcarnitine	0.14	0.4	0.21	0.15	0.19	0.11	0.2	0.16	0.13	0.17	0.21	0.14	0.14	0.26	0.19	0.11	0.12	0.12	0.14
3-hydroxy(OH) octadecanoylcarnitine	0.03	0.02	0.03	0.04	0.03	0.03	0.03	0.03	0.03	0.02	0.02	0.02	0.02	0.02	0.02	0.03	0.03	0.04	0.02
3-hydroxy(OH) octadecenoylcarnitine	0.01	0.01	0.01	0.02	0.01	0.01	0.02	0.01	0.02	0.01	0.01	0.01	0.01	0.01	0.01	0.02	0.02	0.02	0.01
Table S1. Continued. Abuncances of metabolites (μmol/L) in targeted metabolomic profing of the neonatal blood metabolome
Sample	D16	D48	Z80	D8	D85	D96	Z91	D151	Z76	T144	T108	Z98	Z64	G53	G68	Z58	Z82	T58	Z60	G64	D58
Group	GDM	GDM	GDM	GDM	GDM	GDM	GDM	GDM	GDM	GDM	GDM	GDM	GDM	GDM	GDM	GDM	GDM	GDM	GDM	GDM	GDM
Alanine	165.71	206.66	209.59	210.58	218.61	219.26	219.29	220.69	226.52	229.9	246.33	315.42	335.03	339.22	204.45	155.67	182.99	89.41	100.87	94.46	90.89
Valine	106.42	129.96	102.54	107.35	108.06	91.25	112.33	104.74	109.83	142.14	103.98	134.87	144.03	121.87	116	115.98	102.12	69.42	86	116.86	76.24
Ornithine	90.44	94.89	86.49	79.21	77.26	117.48	139.17	92.65	81.22	113.79	111.62	193.64	160.47	76.89	97.54	91.42	117.43	3.74	2.8	10.68	2.1
Arginine	10.1	9.44	1.74	9.35	2.41	10.16	14.65	11.28	7.91	1.34	3.55	17.57	31.94	14.3	6.01	3.99	3.78	107.09	129.29	117.67	103.74
Leucine	138.7	156.86	130.35	141.41	141.47	123.46	141.45	136.42	152.17	184.72	153.83	169.73	167.85	169.77	133.41	137.88	126.7	15.19	19.02	16.35	11.45
Methionine	22.98	21.18	14.73	19.68	24.51	16.38	19.77	19.59	24.85	19.2	18.77	15.84	27.28	25.15	18.35	14.99	16.96	35.11	42.26	42.5	41.45
Phenylalanine	36.51	48.46	47.64	38.62	40.53	37.33	43.05	46.06	40.31	48.09	51	47.31	62.26	56.62	49.6	38.28	44.86	60.2	64.04	69.48	91.98
Tyrosine	46.41	96.74	87.89	59.8	117.18	59.21	56.44	57.16	145.58	87.9	58.37	85.64	61.77	99.68	88.94	58.93	86.09	7.18	9.55	11.08	7.09
Citrulline	8.63	14.13	8.1	6.7	6.66	10.32	10.28	9.45	10.74	10.03	9.09	16.87	17.45	12.03	11.68	11.09	8	296.45	381.32	416.06	311.14
Glycine	343.07	377.42	228.9	439.48	329.09	464.93	321.15	315.7	373.75	532.59	419.43	597.28	490.44	489.63	427.66	472.97	306.48	106.32	105.51	127.69	109.58
Proline	113.69	138.68	178.46	139.08	143.49	115.62	192.37	125.74	154.34	139.88	144.74	167.19	157.14	155.72	165.2	145.59	131.95	11.86	16.13	24.03	20.13
Carnitine	25.12	25.47	14.61	17.76	15.6	18.55	17.14	15.17	25.17	14.46	22.02	26.34	23.79	21.66	12.98	19.55	24.6	13.47	17.3	18.93	14.45
Acetylcarnitine	11.82	23.05	10.49	16.18	13.02	19.28	20.74	11.62	17.14	17.37	13.77	13.94	25.44	17.6	18.88	25.99	19.26	0.9	1.4	1.5	1.17
Propionylcarnitine	2.99	1.63	0.82	1.08	0.93	1.52	1.02	1.47	1.07	1.73	1.21	1.5	3.69	2.24	0.87	2.07	1.49	0.11	0.09	0.15	0.06
Malonylcarnitine	0.07	0.13	0.05	0.07	0.07	0.09	0.14	0.05	0.07	0.13	0.06	0.06	0.1	0.06	0.12	0.19	0.1	0.16	0.15	0.19	0.13
Butyrylcarnitine	0.17	0.3	0.1	0.11	0.13	0.15	0.2	0.17	0.16	0.15	0.13	0.23	0.23	0.22	0.22	0.28	0.18	0.14	0.17	0.15	0.14
Methylmalonylcarnitine	0.16	0.21	0.15	0.12	0.13	0.18	0.2	0.12	0.17	0.2	0.14	0.15	0.21	0.21	0.15	0.18	0.14	0.09	0.07	0.11	0.07
Isovalerylcarnitine	0.09	0.12	0.05	0.05	0.08	0.08	0.11	0.11	0.1	0.1	0.1	0.16	0.16	0.13	0.08	0.09	0.09	0.01	0.01	0.01	0.01
Tiglylcarnitine	0.01	0.01	0.01	0.01	0.01	0.01	0.01	0.01	0.01	0.01	0.01	0.01	0.01	0.01	0.01	0.01	0.01	0.09	0.11	0.08	0.07
Glutaroylcarnitine	0.1	0.1	0.06	0.07	0.06	0.09	0.1	0.06	0.08	0.07	0.06	0.08	0.22	0.09	0.11	0.14	0.06	0.04	0.04	0.05	0.03
Hexanoylcarnitine	0.04	0.05	0.03	0.03	0.04	0.05	0.05	0.03	0.04	0.04	0.03	0.07	0.06	0.03	0.04	0.06	0.04	0.06	0.05	0.08	0.04
Adipylcarnitine	0.07	0.07	0.04	0.05	0.06	0.06	0.07	0.04	0.05	0.05	0.05	0.06	0.05	0.05	0.11	0.07	0.05	0.08	0.05	0.07	0.04
L-Octanoylcarnitine	0.06	0.08	0.04	0.03	0.04	0.04	0.08	0.03	0.04	0.05	0.05	0.06	0.07	0.03	0.08	0.08	0.05	0.07	0.11	0.08	0.11
Octenoylcarnitine	0.15	0.06	0.08	0.13	0.11	0.1	0.12	0.06	0.09	0.11	0.11	0.08	0.14	0.05	0.11	0.12	0.05	0.12	0.07	0.09	0.05
Decanoylcarnitine	0.08	0.11	0.04	0.04	0.04	0.06	0.1	0.03	0.06	0.08	0.05	0.05	0.08	0.03	0.11	0.11	0.06	0.08	0.05	0.07	0.07
Decenoylcarnitine	0.08	0.05	0.06	0.06	0.03	0.06	0.12	0.04	0.05	0.06	0.04	0.04	0.07	0.04	0.09	0.07	0.04	0.01	0.01	0.01	0.01
Decadienoylcarnitine	0.01	0.01	0.02	0.01	0.01	0.01	0.02	0.01	0.01	0.01	0.01	0.01	0.01	0.01	0.01	0.01	0.01	0.11	0.07	0.12	0.05
Dodecanoylcarnitine	0.09	0.11	0.05	0.06	0.07	0.06	0.13	0.04	0.04	0.09	0.08	0.05	0.07	0.03	0.12	0.18	0.08	0.09	0.04	0.07	0.04
Dodecenoylcarnitine	0.04	0.07	0.03	0.03	0.02	0.04	0.09	0.02	0.03	0.05	0.02	0.02	0.05	0.02	0.08	0.12	0.04	0.12	0.14	0.2	0.15
Tetradecadienoylcarnitine	0.11	0.18	0.11	0.11	0.1	0.15	0.17	0.09	0.07	0.15	0.15	0.13	0.16	0.11	0.18	0.29	0.2	0.16	0.08	0.09	0.04
Myristoleylcarnitine	0.06	0.11	0.06	0.04	0.04	0.07	0.11	0.05	0.09	0.09	0.06	0.06	0.07	0.07	0.12	0.19	0.09	0.03	0.02	0.02	0.01
Tetradienylcarnitine	0.02	0.02	0.01	0.01	0.01	0.02	0.03	0.01	0.02	0.02	0.02	0.02	0.02	0.02	0.03	0.02	0.01	0.02	0.01	0.02	0.01
3-Hydroxy(OH) myristoylcarnitine	0.01	0.01	0.01	0.01	0.01	0.01	0.02	0.01	0.01	0.01	0.01	0.01	0.01	0.01	0.02	0.02	0.01	2.75	3.38	4	2.66
L-Palmitoylcarnitine	1.36	4.37	1.54	2.92	2	3.5	3.2	1.94	1.47	2.69	2.07	1.89	3.42	1.59	4.25	5.15	3.74	0.17	0.2	0.27	0.14
Hexadecenoylcarnitine	0.1	0.27	0.1	0.16	0.13	0.19	0.21	0.11	0.12	0.18	0.09	0.11	0.18	0.1	0.23	0.36	0.27	0.03	0.04	0.05	0.04
3-Hydroxy(OH) palmitoylcarnitine	0.03	0.03	0.02	0.03	0.02	0.05	0.04	0.02	0.02	0.04	0.03	0.03	0.05	0.04	0.04	0.05	0.04	0.02	0.02	0.03	0.02
3-hydroxy(OH) palmitoleylcarnitine	0.01	0.02	0.01	0.01	0.01	0.02	0.03	0.01	0.01	0.02	0.01	0.01	0.02	0.01	0.04	0.03	0.02	0.74	0.87	0.9	0.69
Octadecanoylcarnitine	0.41	1.16	0.41	0.7	0.52	0.83	0.76	0.56	0.52	0.71	0.61	0.76	0.96	0.66	1.11	1.12	0.85	1.34	1.67	1.23	1.1
Octadecenoylcarnitine	0.94	1.57	0.83	1.31	0.94	1.34	1.22	1.35	1.77	1.4	1.34	1.47	1.56	1.8	1.43	1.6	1.51	0.13	0.2	0.17	0.25
Linoleylcarnitine	0.25	0.13	0.19	0.23	0.15	0.21	0.17	0.2	0.27	0.18	0.27	0.37	0.36	0.42	0.18	0.14	0.13	0.03	0.03	0.03	0.02
3-hydroxy(OH) octadecanoylcarnitine	0.02	0.02	0.02	0.02	0.02	0.02	0.02	0.02	0.03	0.03	0.02	0.02	0.02	0.03	0.03	0.03	0.04	0.02	0.01	0.02	0.01
3-hydroxy(OH) octadecenoylcarnitine	0.01	0.02	0.01	0.01	0.01	0.01	0.02	0.01	0.01	0.01	0.01	0.01	0.01	0.01	0.02	0.02	0.01	0.58	0.66	0.61	0.45
