# Supplementary material for: Integrated metabolome analysis reveals novel connections between maternal fecal metabolome and the neonatal blood metabolome in women with gestational diabetes mellitus
Source: Sci Rep. 2020 Feb 27;10:3660. doi: 10.1038/s41598-020-60540-2 (PMC7046769; doi:10.1038/s41598-020-60540-2)
Supplement: Supplementary file 3 — Supplementary Table S2 [file 41598_2020_60540_MOESM3_ESM.xls]

## Sheet: Sheet1
Table S2. Envfit tests of vectors in CCA of Figure 3a
Chemical shift	Metabolite	Var1	Var2	r2	P-Value
1.91169	Lysine	-0.07454	0.99722	0.1729	0.026
2.21208	N-acetylneuraminate	0.08793	0.99613	0.1649	0.035
0.960456	Leucine	0.24253	0.97014	0.1577	0.033
1.48113	Alanine	0.16675	0.986	0.1495	0.048
3.77411	Guanidinoacetate	0.15628	0.98771	0.158	0.035
0.950443	Glycylleucine	0.15965	0.98717	0.148	0.043
1.72145	Putrescine	0.17178	0.98514	0.1519	0.038
2.24212	Isocaproate	0.08928	0.99601	0.1603	0.037
Var1 and Var2 represent the cosine value of angle with the two ordination axes in Figure 3.
r2 (scale 0-1) stands for the squared correlation coefficient, representting the goodness of fit to the correlation
P-Value was calculated by a 999-step permutation test
