# Supplementary material for: Integrated metabolome analysis reveals novel connections between maternal fecal metabolome and the neonatal blood metabolome in women with gestational diabetes mellitus
Source: Sci Rep. 2020 Feb 27;10:3660. doi: 10.1038/s41598-020-60540-2 (PMC7046769; doi:10.1038/s41598-020-60540-2)
Supplement: Supplementary file 4 — Supplementary Table S3 [file 41598_2020_60540_MOESM4_ESM.xls]

## Sheet: Sheet3
Table S3. Spearman's rank correlation coefficient (rho) in Figure 3b
	Alanine	Glycylleucine	Guanidinoacetate	Hexadecanedioate	Isocaproate	Leucine	Lysine	Putrescine	Fasting Glucose
Alanine	1	0.84	0.675507	0.704755	0.882308	0.566519	0.637214	0.645568	-0.381528
		6.02277e-12	1.73429e-06	3.85288e-07	5.29468e-14	0.000138537	9.80767e-06	6.85926e-06	0.0151341
Glycylleucine		1	0.729539	0.757466	0.760807	0.833472	0.638682	0.75876	-0.359588
			9.28368e-08	1.53332e-08	1.2164e-08	2.4782e-11	9.21768e-06	1.40235e-08	0.0226706
Guanidinoacetate			1	0.899516	0.689123	0.776374	0.815479	0.924319	-0.597835
				3.06704e-15	8.79691e-07	3.92923e-09	1.47284e-10	1.75203e-17	0.000184171
Hexadecanedioate				1	0.744506	0.803088	0.851595	0.912983	-0.607275
					3.6389e-08	4.50928e-10	3.27972e-12	2.24694e-16	0.000835384
Isocaproate					1	0.600885	0.598971	0.697053	-0.433298
						4.13605e-05	4.4403e-05	5.82453e-07	0.00522353
Leucine						1	0.730724	0.84099	-0.44253
							8.63931e-08	1.10425e-11	0.00424536
Lysine							1	0.83765	-0.595784
								1.58928e-11	0.00010134
Putrescine								1	-0.588378
									0.000457364
Fasting Glucose									1
For each correlation, value of the first row represents the coefficient (rho) value, value of the sencond row represents the P-Value of built-in statistic test
