# Supplementary material for: Integrated metabolome analysis reveals novel connections between maternal fecal metabolome and the neonatal blood metabolome in women with gestational diabetes mellitus
Source: Sci Rep. 2020 Feb 27;10:3660. doi: 10.1038/s41598-020-60540-2 (PMC7046769; doi:10.1038/s41598-020-60540-2)
Supplement: Supplementary file 5 — Supplementary Table S4 [file 41598_2020_60540_MOESM5_ESM.xls]

## Sheet: Sheet1
Table S4. Status of enriched pathway in Figure 3c
Pathway Name	P-Value	-log(P)	Impact	Adjusted P-Value
Biotin Metabolism	0.00135	3.5934	0.1	0.00945
Spermidine and Spermine Biosynthesis	0.0394435	2.9107	0.065217	0.0624512
Carnitine Synthesis	0.062026	2.7802	0.029412	0.0723637
Lysine Degradation	0.077071	2.563	0.069307	0.077071
Methionine Metabolism	0.014608	1.9236	0.01105	0.0624512
Arginine and Proline Metabolism	0.017738	1.7295	0.012579	0.0624512
Glycine and Serine Metabolism	0.018422	1.6916	0.0078125	0.0624512
P-Values were calculated in a Hypergeometric Test
Adjusted P-Values were calculated for multiple comparison by false discovery rate correction
